# Supplementary material for: Effects of Apigenin and Luteolin on Myzus persicae (Hemiptera: Aphididae) Probing Behavior
Source: Int J Mol Sci. 2025 May 7;26(9):4452. doi: 10.3390/ijms26094452 (PMC12072685; doi:10.3390/ijms26094452)
Supplement: Supplementary file 1 [file ijms-26-04452-s001.zip]

Archive with 1 entries (1 files):
- ijms-3494397-supplementary.docx
